# Supplementary material for: Molecular Characterization and Biological Function of a Novel LncRNA CRNG in Swine
Source: Front Pharmacol. 2019 May 21;10:539. doi: 10.3389/fphar.2019.00539 (PMC6537671; doi:10.3389/fphar.2019.00539)
Supplement: DATA SHEET S2 — The expressions of 78 genes upon the interfered CDRG via siRNA2, including 32 upregulated genes and 46 downregulated genes, show in excel. [file Data_Sheet_2.xlsx]

## Sheet: T VS N FC_1.5 差异筛选
probeset_id	p	FC (abs)	Regulation	N1.CEL(normalized)	N2.CEL(normalized)	N3.CEL(normalized)	T1.CEL(normalized)	T2.CEL(normalized)	T3.CEL(normalized)	Gene Symbol	Gene Description	mRNA Source	mRna - Description	mRNA Accession	category	GO Biological Process ID	GO Biological Process Term	GO Cellular Component ID	GO Cellular Component Term	GO Molecular Function ID	GO Molecular Function Term	Pathway Name	Pathway Source	Chromosome	Start	Stop	Strand
15332971	0.013131	2.82102	down	7.65868	7.04131	7.10336	5.52537	6.3533	5.43603	---	---	ENSEMBL	mt_genbank_import:Mt_tRNA chromosome:Sscrofa10.2:MT:12737:12805:1 gene:ENSSSCG00000018088 gene_biotype:Mt_tRNA transcript_biotype:Mt_tRNA	ENSSSCT00000019683	main	---	---	---	---	---	---	---	---	chrMT	12737	12805	+
15188906	0.0164062	2.76643	up	5.0767	5.24989	4.30326	6.00204	6.77313	6.25876	---	---	ENSEMBL	ncrna:snRNA chromosome:Sscrofa10.2:1:239512307:239512413:1 gene:ENSSSCG00000024525 gene_biotype:snRNA transcript_biotype:snRNA	ENSSSCT00000026194	main	---	---	---	---	---	---	---	---	chr1	223951164	223951270	+
15188039	0.0128588	2.4405	down	5.19829	5.7189	4.84475	4.23805	3.98262	3.67974	---	---	ENSEMBL	ncrna:snRNA scaffold:Sscrofa10.2:GL893253.2:29768:29874:1 gene:ENSSSCG00000030192 gene_biotype:snRNA transcript_biotype:snRNA	ENSSSCT00000032067	main	---	---	---	---	---	---	---	---	chr1	179728347	179728453	+
15196268	0.0128588	2.4405	down	5.19829	5.7189	4.84475	4.23805	3.98262	3.67974	---	---	ENSEMBL	ncrna:snRNA scaffold:Sscrofa10.2:GL893253.2:29768:29874:1 gene:ENSSSCG00000030192 gene_biotype:snRNA transcript_biotype:snRNA	ENSSSCT00000032067	main	---	---	---	---	---	---	---	---	chr1	179654114	179654220	-
15220661	0.0321177	2.30021	up	7.03578	7.12095	7.24796	8.69806	7.60176	8.71017	TMF1	---	ENSEMBL	cdna:known chromosome:Sscrofa10.2:13:55528070:55557900:-1 gene:ENSSSCG00000011510 gene_biotype:protein_coding transcript_biotype:protein_coding	ENSSSCT00000012597	main	GO:0001675 // GO:0001819 // GO:0007286 // GO:0007289 // GO:0008584 // GO:0010629 // GO:0030317 // GO:0042742 // GO:0071407	acrosome assembly // positive regulation of cytokine production // spermatid development // spermatid nucleus differentiation // male gonad development // negative regulation of gene expression // sperm motility // defense response to bacterium // cellular response to organic cyclic compound	GO:0005794	Golgi apparatus	GO:0005515	protein binding	---	---	chr13	42269787	42292956	-
15334293	0.0230883	2.12576	down	6.40513	6.31469	6.87026	5.39259	5.8978	5.03575	---	---	ENSEMBL	ncrna:snRNA chromosome:Sscrofa10.2:X:73248297:73248403:1 gene:ENSSSCG00000025552 gene_biotype:snRNA transcript_biotype:snRNA	ENSSSCT00000027253	main	---	---	---	---	---	---	---	---	chrX	63507862	63507968	+
15197879	0.0406772	2.07147	up	3.66447	4.09058	3.74929	4.41729	5.5161	4.72291	---	---	ENSEMBL	ncrna:snRNA chromosome:Sscrofa10.2:1:265556060:265556161:-1 gene:ENSSSCG00000019860 gene_biotype:snRNA transcript_biotype:snRNA	ENSSSCT00000021455	main	---	---	---	---	---	---	---	---	chr1	249002516	249002617	-
15296973	0.0189323	1.94535	down	8.20485	8.4539	7.83649	7.55889	7.03459	7.02168	LEUTX	---	ENSEMBL	cdna:novel chromosome:Sscrofa10.2:6:44011679:44014019:1 gene:ENSSSCG00000002985 gene_biotype:protein_coding transcript_biotype:protein_coding	ENSSSCT00000003316	main	GO:0006355	regulation of transcription, DNA-dependent	GO:0005634	nucleus	GO:0003677 // GO:0003700 // GO:0043565	DNA binding // sequence-specific DNA binding transcription factor activity // sequence-specific DNA binding	---	---	chr6	33318952	33319140	+
15332981	0.00240442	1.91332	down	9.95847	9.9301	9.68575	9.11821	8.89478	8.7531	---	---	GenBank	Sus scrofa mRNA, clone: DCI010010A07, expressed in dendritic cells (immature).	AK399531	main	---	---	---	---	---	---	---	---	chrMT	16482	16549	+
15256406	0.0209294	1.90787	down	11.8437	11.7532	11.7744	11.0706	11.146	10.3589	LOC100522063	heterogeneous nuclear ribonucleoproteins A2/B1-like	ENSEMBL	cdna:novel chromosome:Sscrofa10.2:2:72483089:72484153:-1 gene:ENSSSCG00000028617 gene_biotype:protein_coding transcript_biotype:protein_coding	ENSSSCT00000014807	main	---	---	---	---	GO:0000166 // GO:0003676	nucleotide binding // nucleic acid binding	---	---	chr2	50435585	50436595	+
15310255	0.0214585	1.88846	down	6.58201	6.38918	6.29179	5.15059	5.41136	5.9494	---	---	ENSEMBL	ncrna:snRNA chromosome:Sscrofa10.2:7:48566734:48566840:1 gene:ENSSSCG00000018978 gene_biotype:snRNA transcript_biotype:snRNA	ENSSSCT00000020573	main	---	---	---	---	---	---	---	---	chr7	49307564	49307670	+
15322918	0.00543441	1.86843	down	7.35972	7.50334	7.20128	6.46174	6.69076	6.20637	TRIM61	---	ENSEMBL	cdna:novel chromosome:Sscrofa10.2:8:45990930:45992312:-1 gene:ENSSSCG00000030208 gene_biotype:protein_coding transcript_biotype:protein_coding	ENSSSCT00000009704	main	---	---	GO:0005622	intracellular	GO:0005515 // GO:0046872 // GO:0008270	protein binding // metal ion binding // zinc ion binding	---	---	chr8	38110698	38111231	-
15296933	0.0160271	1.83186	down	8.31617	8.61948	7.89798	7.52646	7.3354	7.35184	LOC100518491	F-box only protein 27-like	RefSeq	PREDICTED: Sus scrofa F-box only protein 27-like (LOC100518491), partial mRNA.	XM_003127127	main	---	---	---	---	---	---	---	---	chr6	32864443	32868396	+
15325602	0.00277044	1.82662	down	12.3087	12.363	12.3675	11.6899	11.5028	11.2388	KDM4D	lysine (K)-specific demethylase 4D	RefSeq	PREDICTED: Sus scrofa lysine (K)-specific demethylase 4D (KDM4D), mRNA.	XM_003129775	main	---	---	---	---	---	---	---	---	chr9	27430945	27431982	+
15268536	0.0137895	1.80486	up	5.11555	5.11726	5.31021	5.74258	5.95854	6.39757	PSPH	phosphoserine phosphatase	ENSEMBL	cdna:known chromosome:Sscrofa10.2:3:17136054:17161334:-1 gene:ENSSSCG00000007748 gene_biotype:protein_coding transcript_biotype:protein_coding	ENSSSCT00000008495	main	GO:0008152 // GO:0006563 // GO:0006564 // GO:0016311	metabolic process // L-serine metabolic process // L-serine biosynthetic process // dephosphorylation	GO:0005737	cytoplasm	GO:0000287 // GO:0005509 // GO:0003824 // GO:0004647 // GO:0008253 // GO:0016791 // GO:0042803	magnesium ion binding // calcium ion binding // catalytic activity // phosphoserine phosphatase activity // 5'-nucleotidase activity // phosphatase activity // protein homodimerization activity	---	---	chr3	15429790	15455799	+
15192984	0.0101132	1.79645	down	6.31701	6.73103	6.69943	5.79304	5.92469	5.49429	---	---	miRBase Micro RNA Database	MI0010688 Sus scrofa miR-30a stem-loop	ssc-mir-30a	main	---	---	---	---	---	---	---	---	chr1	53848998	53849104	-
15195218	0.0354668	1.74734	up	7.69085	7.73507	8.10607	8.55486	8.32094	9.07167	LOC100524723	cation transport regulator-like protein 1-like	RefSeq	PREDICTED: Sus scrofa cation transport regulator-like protein 1-like (LOC100524723), mRNA.	XM_003121612	main	---	---	---	---	---	---	---	---	chr1	136793968	136852983	-
15188724	0.0240063	1.73655	down	6.80124	6.94326	7.51924	6.27055	6.38491	6.21962	---	---	ENSEMBL	ncrna:snRNA chromosome:Sscrofa10.2:1:225466186:225466289:1 gene:ENSSSCG00000019900 gene_biotype:snRNA transcript_biotype:snRNA	ENSSSCT00000021495	main	---	---	---	---	---	---	---	---	chr1	210611252	210611354	+
15320502	0.00201012	1.73322	down	9.26196	9.08251	8.93126	8.3865	8.31431	8.19457	---	---	ENSEMBL	cdna:genscan chromosome:Sscrofa10.2:8:46048066:46056514:1 transcript_biotype:protein_coding	GENSCAN00000050048	main	---	---	---	---	---	---	---	---	chr8	38174566	38175415	+
15222652	0.00122967	1.72486	down	4.6452	4.33016	4.51512	3.70259	3.76698	3.66148	LOC100514427	olfactory receptor 5AC1-like	RefSeq	PREDICTED: Sus scrofa olfactory receptor 5AC1-like (LOC100514427), mRNA.	XM_003132724	main	---	---	---	---	---	---	---	---	chr13	119091576	119092502	-
15217050	0.023514	1.71973	down	4.21819	4.81026	4.55523	3.59362	4.01924	3.62428	---	---	ENSEMBL	ncrna:snRNA chromosome:Sscrofa10.2:13:92300730:92300887:1 gene:ENSSSCG00000019379 gene_biotype:snRNA transcript_biotype:snRNA	ENSSSCT00000020974	main	---	---	---	---	---	---	---	---	chr13	69098551	69098708	+
15274193	0.00388811	1.71087	up	4.48342	4.52584	4.17539	5.21214	5.25842	5.03827	---	---	ENSEMBL	ncrna:snRNA chromosome:Sscrofa10.2:3:27071272:27071375:-1 gene:ENSSSCG00000018432 gene_biotype:snRNA transcript_biotype:snRNA	ENSSSCT00000020027	main	---	---	---	---	---	---	---	---	chr3	23736296	23736399	-
15276252	0.0172376	1.69689	down	4.46821	4.10949	3.91993	3.18933	3.46721	3.5524	---	---	ENSEMBL	ncrna:miRNA chromosome:Sscrofa10.2:3:82178104:82178233:-1 gene:ENSSSCG00000018105 gene_biotype:miRNA transcript_biotype:miRNA	ENSSSCT00000019700	main	---	---	---	---	---	---	---	---	chr3	72042660	72042789	-
15329973	0.0172477	1.6936	down	9.47724	9.3859	9.06714	8.7937	8.57612	8.28018	KDM4D	lysine (K)-specific demethylase 4D	RefSeq	PREDICTED: Sus scrofa lysine (K)-specific demethylase 4D (KDM4D), mRNA.	XM_003129775	main	---	---	---	---	---	---	---	---	chr9	27440935	27442407	-
15189350	0.00666401	1.68845	up	10.6718	10.7132	10.8507	11.3859	11.3453	11.7717	LOC100154160	phosphoserine aminotransferase	GenBank	Sus scrofa mRNA, clone:OVRM10087A03, expressed in ovary.	AK235490	main	---	---	---	---	---	---	---	---	chr1	241888185	241917558	+
15200612	0.0403471	1.6455	up	9.08502	9.30578	8.9369	9.51715	9.72528	10.2409	ENHO	energy homeostasis associated	RefSeq	Sus scrofa energy homeostasis associated (ENHO), mRNA.	NM_001164858	main	---	---	---	---	---	---	---	---	chr10	30715556	30715786	+
15332812	0.0357616	1.63595	up	7.34091	6.83268	7.4173	8.14424	7.67481	7.90223	---	---	ENSEMBL	cdna:known chromosome:Sscrofa10.2:9:150689692:150715070:-1 gene:ENSSSCG00000015632 gene_biotype:protein_coding transcript_biotype:protein_coding	ENSSSCT00000017026	main	---	---	---	---	---	---	---	---	chr9	128763092	128816409	-
15187273	0.00305552	1.62079	down	6.29998	6.31492	6.61562	5.66127	5.78154	5.69761	---	---	ENSEMBL	ncrna:snRNA chromosome:Sscrofa10.2:1:156407823:156407929:1 gene:ENSSSCG00000018906 gene_biotype:snRNA transcript_biotype:snRNA	ENSSSCT00000020501	main	---	---	---	---	---	---	---	---	chr1	147907491	147907593	+
15261824	0.0111017	1.61718	down	5.2321	4.87837	4.76762	4.14801	4.26975	4.37989	LOC100523946	olfactory receptor 5AN1-like	RefSeq	PREDICTED: Sus scrofa olfactory receptor 5AN1-like (LOC100523946), mRNA.	XM_003122733	main	---	---	---	---	---	---	---	---	chr2	10166359	10167294	-
15264752	0.033222	1.61707	down	5.54999	5.29809	5.29366	4.29945	4.96745	4.7947	LOC100521773	olfactory receptor 7A17-like	RefSeq	PREDICTED: Sus scrofa olfactory receptor 7A17-like (LOC100521773), mRNA.	XM_003123393	main	---	---	---	---	---	---	---	---	chr2	58504131	58505069	-
15325420	0.00456649	1.6152	down	14.0147	13.9287	13.7512	13.1727	13.3804	13.0664	LOC100524209	tripartite motif-containing protein 43-like	ENSEMBL	cdna:novel chromosome:Sscrofa10.2:9:25588370:25593758:1 gene:ENSSSCG00000023101 gene_biotype:protein_coding transcript_biotype:protein_coding	ENSSSCT00000026430	main	---	---	GO:0005622	intracellular	GO:0005515 // GO:0046872 // GO:0008270	protein binding // metal ion binding // zinc ion binding	---	---	chr9	23031404	23043260	+
15333897	0.00657435	1.61165	up	11.5332	11.4228	11.5052	12.1863	11.9478	12.3927	MAGED1	melanoma antigen family D, 1	RefSeq	Sus scrofa melanoma antigen family D, 1 (MAGED1), mRNA.	NM_001001860	main	GO:0006357 // GO:0043065 // GO:0043406 // GO:0045892 // GO:0045893 // GO:0050680 // GO:0090190	regulation of transcription from RNA polymerase II promoter // positive regulation of apoptotic process // positive regulation of MAP kinase activity // negative regulation of transcription, DNA-dependent // positive regulation of transcription, DNA-dependent // negative regulation of epithelial cell proliferation // positive regulation of branching involved in ureteric bud morphogenesis	GO:0005737 // GO:0005886 // GO:0016020 // GO:0043234	cytoplasm // plasma membrane // membrane // protein complex	GO:0003713	transcription coactivator activity	---	---	chrX	44747394	44754139	+
15333806	0.0228762	1.6113	down	5.89641	6.48255	6.45066	5.55341	5.58443	5.6271	FOXP3	forkhead box P3	ENSEMBL	cdna:novel chromosome:Sscrofa10.2:X:48151826:48170815:-1 gene:ENSSSCG00000012300 gene_biotype:protein_coding transcript_biotype:protein_coding	ENSSSCT00000036624	main	GO:0001782 // GO:0001816 // GO:0002262 // GO:0002361 // GO:0002456 // GO:0002507 // GO:0002513 // GO:0002637 // GO:0002666 // GO:0002669 // GO:0002677 // GO:0002725 // GO:0002851 // GO:0009615 // GO:0006355 // GO:0006357 // GO:0008285 // GO:0010628 // GO:0045893 // GO:0045892 // GO:0050852 // GO:0031064 // GO:0032088 // GO:0032689 // GO:0032693 // GO:0032703 // GO:0032713 // GO:0032714 // GO:0032…	B cell homeostasis // cytokine production // myeloid cell homeostasis // CD4-positive, CD25-positive, alpha-beta regulatory T cell differentiation // T cell mediated immunity // tolerance induction // tolerance induction to self antigen // regulation of immunoglobulin production // positive regulation of T cell tolerance induction // positive regulation of T cell anergy // negative regulation of …	GO:0005622 // GO:0005634 // GO:0005737 // GO:0005634	intracellular // nucleus // cytoplasm // nucleus	GO:0005515 // GO:0003676 // GO:0003677 // GO:0003700 // GO:0003705 // GO:0003714 // GO:0008270 // GO:0035035 // GO:0042803 // GO:0042826 // GO:0043565 // GO:0051525 // GO:0046872 // GO:0003700 // GO:0042803 // GO:0043565 // GO:0051525	protein binding // nucleic acid binding // DNA binding // sequence-specific DNA binding transcription factor activity // RNA polymerase II distal enhancer sequence-specific DNA binding transcription factor activity // transcription corepressor activity // zinc ion binding // histone acetyltransferase binding // protein homodimerization activity // histone deacetylase binding // sequence-specific …	---	---	chrX	42733977	42739686	+
15271209	0.00982529	1.61096	up	8.054	7.91344	7.91023	8.38473	8.68939	8.8673	ASCT1	neutral amino acid transporter ASCT1	GenBank	Sus scrofa mRNA, clone: OVR010032G01, expressed in ovary.	AK394839	main	GO:0006835	dicarboxylic acid transport	GO:0016020	membrane	GO:0017153	sodium:dicarboxylate symporter activity	---	---	chr3	70952186	70955390	+
15304033	0.0205399	1.60591	down	10.1751	10.5058	10.1155	9.56715	9.82839	9.3506	---	---	ENSEMBL	cdna:novel chromosome:Sscrofa10.2:6:55712170:55839156:-1 gene:ENSSSCG00000003320 gene_biotype:protein_coding transcript_biotype:protein_coding	ENSSSCT00000003685	main	GO:0006351 // GO:0006355 // GO:0016032	transcription, DNA-dependent // regulation of transcription, DNA-dependent // viral reproduction	GO:0005622 // GO:0005634	intracellular // nucleus	GO:0003676 // GO:0003700 // GO:0046872 // GO:0008270	nucleic acid binding // sequence-specific DNA binding transcription factor activity // metal ion binding // zinc ion binding	---	---	chr6	42182759	42185630	-
15225453	0.0209124	1.60059	down	5.44685	5.79321	5.36682	5.11065	4.7694	4.69102	SLC5A1	solute carrier family 5 (sodium/glucose cotransporter), member 1	RefSeq	Sus scrofa solute carrier family 5 (sodium/glucose cotransporter), member 1 (SLC5A1), mRNA.	NM_001164021	main	GO:0006810 // GO:0006811 // GO:0006814 // GO:0008643 // GO:0055085 // GO:0015758 // GO:0050892	transport // ion transport // sodium ion transport // carbohydrate transport // transmembrane transport // glucose transport // intestinal absorption	GO:0016020 // GO:0016021 // GO:0005903 // GO:0016324	membrane // integral to membrane // brush border // apical plasma membrane	GO:0005215 // GO:0015293 // GO:0005355 // GO:0005412	transporter activity // symporter activity // glucose transmembrane transporter activity // glucose:sodium symporter activity	---	---	chr14	49513275	49664648	+
15278271	0.0426325	1.59829	down	6.24108	6.27716	5.69178	5.24439	5.65561	5.28044	---	---	---	---	---	main	---	---	---	---	---	---	---	---	chr4	27965569	27979726	+
15212974	0.0446925	1.59686	down	4.34477	4.80251	5.03851	3.85586	4.04999	4.25423	MIR451	microRNA mir-451	RefSeq	Sus scrofa microRNA mir-451 (MIR451), microRNA.	NR_038598	main	---	---	---	---	---	---	---	---	chr12	42820762	42820833	-
15192085	0.0441305	1.59478	up	6.77115	6.81207	6.44412	7.71727	7.02556	7.30459	---	---	---	---	---	main	---	---	---	---	---	---	---	---	chr1	10124324	10142449	-
15200048	0.0144469	1.59229	up	6.46681	6.0346	6.20111	6.97313	6.70376	7.03894	---	---	ENSEMBL	cdna:novel chromosome:Sscrofa10.2:10:17749316:17755257:-1 gene:ENSSSCG00000021132 gene_biotype:protein_coding transcript_biotype:protein_coding	ENSSSCT00000027974	main	---	---	---	---	---	---	---	---	chr10	15353365	15364941	+
15305120	0.0366432	1.5903	up	9.35137	8.96004	8.98073	9.76534	9.46332	10.0714	C1ORF201	---	ENSEMBL	cdna:novel chromosome:Sscrofa10.2:6:75779724:75801597:-1 gene:ENSSSCG00000003541 gene_biotype:protein_coding transcript_biotype:protein_coding	ENSSSCT00000003933	main	---	---	---	---	---	---	---	---	chr6	56526163	56547760	-
15201979	0.0383565	1.58414	up	9.79648	9.20314	9.31855	10.0156	9.95147	10.3422	---	---	ENSEMBL	cdna:novel chromosome:Sscrofa10.2:10:17749316:17755257:-1 gene:ENSSSCG00000021132 gene_biotype:protein_coding transcript_biotype:protein_coding	ENSSSCT00000027974	main	---	---	---	---	---	---	---	---	chr10	15411504	15426604	-
15263661	0.0263977	1.58054	down	11.7066	11.4443	11.7381	11.1177	11.1564	10.6337	LOC100522980	heterogeneous nuclear ribonucleoproteins A2/B1-like	RefSeq	PREDICTED: Sus scrofa heterogeneous nuclear ribonucleoproteins A2/B1-like (LOC100522980), mRNA.	XM_003123142	main	---	---	---	---	GO:0000166 // GO:0003676	nucleotide binding // nucleic acid binding	---	---	chr2	50571010	50572020	-
15311843	0.0360944	1.57957	up	9.14255	8.83299	9.11722	9.56594	9.44562	10.0598	---	---	GenBank	Sus scrofa mRNA, clone:PCT010018B07, expressed in placenta.	AK349072	main	---	---	---	---	---	---	---	---	chr7	82233276	82298502	+
15263659	0.0486019	1.57765	down	10.0971	10.0763	9.60959	9.1231	9.61331	9.07321	LOC100522241 // LOC100522423	putative methyl-CpG-binding domain protein 3-like 5-like // uncharacterized LOC100522423	ENSEMBL	cdna:novel chromosome:Sscrofa10.2:2:72570243:72573546:1 gene:ENSSSCG00000013559 gene_biotype:protein_coding transcript_biotype:protein_coding	ENSSSCT00000025108	main	---	---	---	---	---	---	---	---	chr2	50468476	50468862	-
15298723	0.00130662	1.5711	down	10.4207	10.2684	10.1621	9.62889	9.68701	9.57998	LOC100625127	melanoma antigen preferentially expressed in tumors-like	RefSeq	PREDICTED: Sus scrofa melanoma antigen preferentially expressed in tumors-like (LOC100625127), mRNA.	XM_003356152	main	---	---	---	---	---	---	---	---	chr6	49953076	50034643	+
15248439	0.003507	1.56178	up	8.84672	8.90446	8.72486	9.30452	9.48703	9.61406	LOC100511052	ankyrin repeat-containing protein C20orf12-like	GenBank	Sus scrofa mRNA, clone: OVR010012B11, expressed in ovary.	AK394794	main	---	---	---	---	---	---	---	---	chr17	27394725	27461926	-
15286002	0.01999	1.5607	up	9.52557	9.30103	9.30119	10.0706	9.72875	10.255	PHGDH	phosphoglycerate dehydrogenase	RefSeq	Sus scrofa phosphoglycerate dehydrogenase (PHGDH), mRNA.	NM_001123162	main	GO:0006564 // GO:0008152 // GO:0008652 // GO:0055114	L-serine biosynthetic process // metabolic process // cellular amino acid biosynthetic process // oxidation-reduction process	---	---	GO:0004617 // GO:0016491 // GO:0016616 // GO:0048037 // GO:0051287	phosphoglycerate dehydrogenase activity // oxidoreductase activity // oxidoreductase activity, acting on the CH-OH group of donors, NAD or NADP as acceptor // cofactor binding // NAD binding	---	---	chr4	105641733	105673902	-
15304664	0.00946139	1.55569	down	7.66006	7.57973	7.29776	7.01046	6.88304	6.7314	LOC100624852	PRAME family member 9/15-like	RefSeq	PREDICTED: Sus scrofa PRAME family member 9/15-like (LOC100624852), mRNA.	XM_003356151	main	---	---	---	---	---	---	---	---	chr6	50053746	50056824	-
15270016	0.0448551	1.55343	up	6.14817	5.5443	6.19423	6.68241	6.46161	6.64905	---	---	miRBase Micro RNA Database	MI0022121 Sus scrofa let-7f-2 stem-loop	ssc-let-7f-2	main	---	---	---	---	---	---	---	---	chr3	38550131	38550217	+
15338751	0.0168321	1.55199	down	4.73048	4.65771	5.16685	4.19282	4.26269	4.19717	LOC100511675	olfactory receptor 6C2-like	ENSEMBL	cdna:novel chromosome:Sscrofa10.2:X:142447183:142448121:1 gene:ENSSSCG00000028075 gene_biotype:protein_coding transcript_biotype:protein_coding	ENSSSCT00000013996	main	GO:0007165 // GO:0007186 // GO:0007608 // GO:0050896 // GO:0050911	signal transduction // G-protein coupled receptor signaling pathway // sensory perception of smell // response to stimulus // detection of chemical stimulus involved in sensory perception of smell	GO:0005886 // GO:0016021 // GO:0016020	plasma membrane // integral to membrane // membrane	GO:0004871 // GO:0004930 // GO:0004984	signal transducer activity // G-protein coupled receptor activity // olfactory receptor activity	---	---	chrX	123028231	123029169	-
15256992	0.00964837	1.55088	up	5.12038	5.11785	5.33336	6.05489	5.69576	5.72021	LOC100517880	olfactory receptor 7D4-like	RefSeq	PREDICTED: Sus scrofa olfactory receptor 7D4-like (LOC100517880), mRNA.	XM_003123251	main	---	---	---	---	---	---	---	---	chr2	53792275	53793213	+
15319129	0.0446975	1.5499	up	8.72291	8.68293	8.93192	9.74703	9.03992	9.44734	SERPINA3-2	alpha-1-antichymotrypsin 2	RefSeq	Sus scrofa alpha-1-antichymotrypsin 2 (SERPINA3-2), mRNA.	NM_213787	main	---	---	GO:0005615	extracellular space	---	---	---	---	chr7	124550458	124559550	-
15316861	0.00608128	1.54723	up	9.03899	8.87936	8.76154	9.51543	9.37546	9.67805	ANPEP	alanyl (membrane) aminopeptidase	ENSEMBL	cdna:known chromosome:Sscrofa10.2:7:60240145:60255062:-1 gene:ENSSSCG00000001849 gene_biotype:protein_coding transcript_biotype:protein_coding	ENSSSCT00000002072	main	GO:0006508 // GO:0001525 // GO:0007275 // GO:0009615 // GO:0019048 // GO:0030154	proteolysis // angiogenesis // multicellular organismal development // response to virus // virus-host interaction // cell differentiation	GO:0005793 // GO:0009897 // GO:0016020 // GO:0016021	endoplasmic reticulum-Golgi intermediate compartment // external side of plasma membrane // membrane // integral to membrane	GO:0004177 // GO:0008237 // GO:0008270 // GO:0001618 // GO:0008233 // GO:0016787 // GO:0046872	aminopeptidase activity // metallopeptidase activity // zinc ion binding // viral receptor activity // peptidase activity // hydrolase activity // metal ion binding	---	---	chr7	60775665	60790582	-
15304038	0.0329878	1.54556	down	7.5664	7.79577	7.20758	7.08692	6.78155	6.81688	---	---	ENSEMBL	cdna:novel chromosome:Sscrofa10.2:6:55712170:55839156:-1 gene:ENSSSCG00000003320 gene_biotype:protein_coding transcript_biotype:protein_coding	ENSSSCT00000003685	main	GO:0006351 // GO:0006355 // GO:0016032	transcription, DNA-dependent // regulation of transcription, DNA-dependent // viral reproduction	GO:0005622 // GO:0005634	intracellular // nucleus	GO:0003676 // GO:0003700 // GO:0046872 // GO:0008270	nucleic acid binding // sequence-specific DNA binding transcription factor activity // metal ion binding // zinc ion binding	---	---	chr6	42193203	42193911	-
15207250	0.0109103	1.5442	up	6.8644	7.17374	6.86513	7.55126	7.45737	7.77522	STAT5A	signal transducer and activator of transcription 5A	RefSeq	Sus scrofa signal transducer and activator of transcription 5A (STAT5A), mRNA.	NM_214290	main	GO:0001553 // GO:0001779 // GO:0006351 // GO:0006355 // GO:0007165 // GO:0007259 // GO:0007565 // GO:0007595 // GO:0007595 // GO:0008284 // GO:0019218 // GO:0019221 // GO:0019915 // GO:0030155 // GO:0030856 // GO:0030879 // GO:0038161 // GO:0040018 // GO:0042104 // GO:0043029 // GO:0043066 // GO:0045086 // GO:0045579 // GO:0045647 // GO:0045931 // GO:0045944 // GO:0046543 // GO:0050729	luteinization // natural killer cell differentiation // transcription, DNA-dependent // regulation of transcription, DNA-dependent // signal transduction // JAK-STAT cascade // female pregnancy // lactation // lactation // positive regulation of cell proliferation // regulation of steroid metabolic process // cytokine-mediated signaling pathway // lipid storage // regulation of cell adhesion // r…	GO:0005634 // GO:0005634 // GO:0005737 // GO:0005737	nucleus // nucleus // cytoplasm // cytoplasm	GO:0003677 // GO:0003677 // GO:0003700 // GO:0004871 // GO:0004871 // GO:0005509	DNA binding // DNA binding // sequence-specific DNA binding transcription factor activity // signal transducer activity // signal transducer activity // calcium ion binding	---	---	chr12	17923290	17946321	+
15327904	0.00616476	1.54321	up	10.8095	10.4841	10.636	11.2699	11.1437	11.3938	LOC100516101	ankyrin repeat domain-containing protein 45-like	RefSeq	PREDICTED: Sus scrofa ankyrin repeat domain-containing protein 45-like (LOC100516101), mRNA.	XM_003357539	main	---	---	---	---	---	---	---	---	chr9	108803442	108821777	+
15315831	0.0308077	1.53955	down	9.58879	9.45285	9.39737	9.19794	8.79617	8.57738	---	---	---	---	---	main	---	---	---	---	---	---	---	---	chr7	41479601	41499551	-
15197014	0.041077	1.53814	down	4.69222	5.16156	5.11272	4.57816	4.08555	4.43923	---	---	---	---	---	main	---	---	---	---	---	---	---	---	chr1	210120976	210121467	-
15281856	0.00143593	1.53773	down	8.92315	8.82373	8.87027	8.39917	8.18436	8.17121	---	---	ENSEMBL	cdna:novel chromosome:Sscrofa10.2:4:121866218:121880976:1 gene:ENSSSCG00000006846 gene_biotype:protein_coding transcript_biotype:protein_coding	ENSSSCT00000007498	main	GO:0001510	RNA methylation	---	---	GO:0008171 // GO:0008173	O-methyltransferase activity // RNA methyltransferase activity	---	---	chr4	115878957	115896919	+
15252110	0.0198562	1.53773	up	7.12581	6.59539	7.02867	7.52717	7.49612	7.58898	---	---	GenBank	Sus scrofa mRNA, clone:THY010126B11, expressed in thymus.	AK352032	main	---	---	---	---	---	---	---	---	chr18	7783366	7786848	-
15328210	0.0192373	1.53557	down	4.53874	4.23599	4.54634	3.84729	4.02794	3.58953	---	---	ENSEMBL	ncrna:snRNA chromosome:Sscrofa10.2:9:136403409:136403516:-1 gene:ENSSSCG00000018738 gene_biotype:snRNA transcript_biotype:snRNA	ENSSSCT00000020333	main	---	---	---	---	---	---	---	---	chr9	116519676	116519783	+
15276718	0.0106027	1.53154	down	5.67998	5.83993	6.02239	5.41869	5.13874	5.13993	LOC100739422	cytochrome P450 1B1-like	RefSeq	PREDICTED: Sus scrofa cytochrome P450 1B1-like (LOC100739422), partial mRNA.	XM_003481238	main	---	---	---	---	---	---	---	---	chr3	95306777	95307367	-
15230556	0.0308468	1.52876	down	5.38516	5.81401	5.82053	4.86918	5.28132	5.0321	SRRM4	serine/arginine repetitive matrix 4	ENSEMBL	cdna:known_by_projection chromosome:Sscrofa10.2:14:35560539:35606693:-1 gene:ENSSSCG00000009845 gene_biotype:protein_coding transcript_biotype:protein_coding	ENSSSCT00000010791	main	GO:0006397 // GO:0007399 // GO:0007605 // GO:0030154 // GO:0043484	mRNA processing // nervous system development // sensory perception of sound // cell differentiation // regulation of RNA splicing	GO:0005634	nucleus	GO:0003729	mRNA binding	---	---	chr14	33691280	33737434	-
15277961	0.0413124	1.52366	down	6.84856	6.7088	6.4936	6.20422	5.72641	6.29772	---	---	ENSEMBL	ncrna:snRNA chromosome:Sscrofa10.2:4:14483073:14483175:-1 gene:ENSSSCG00000020779 gene_biotype:snRNA transcript_biotype:snRNA	ENSSSCT00000022394	main	---	---	---	---	---	---	---	---	chr4	13538162	13538264	+
15282777	0.0413124	1.52366	down	6.84856	6.7088	6.4936	6.20422	5.72641	6.29772	---	---	ENSEMBL	ncrna:snRNA chromosome:Sscrofa10.2:4:14483073:14483175:-1 gene:ENSSSCG00000020779 gene_biotype:snRNA transcript_biotype:snRNA	ENSSSCT00000022394	main	---	---	---	---	---	---	---	---	chr4	13453962	13454064	-
15295137	0.04005	1.52311	down	10.4389	11.0259	10.6452	10.1928	10.2136	9.88262	KITLG	KIT ligand	RefSeq	Sus scrofa KIT ligand (KITLG), mRNA.	NM_214269	main	GO:0007155	cell adhesion	GO:0005576 // GO:0005886 // GO:0016020 // GO:0016021	extracellular region // plasma membrane // membrane // integral to membrane	GO:0005173 // GO:0008083	stem cell factor receptor binding // growth factor activity	---	---	chr5	88150694	88150807	-
15329107	0.0487358	1.52044	down	7.60986	8.28327	7.87055	7.49003	7.27314	7.18704	LOC100524945	RNA polymerase II subunit A C-terminal domain phosphatase SSU72-like	RefSeq	PREDICTED: Sus scrofa RNA polymerase II subunit A C-terminal domain phosphatase SSU72-like (LOC100524945), mRNA.	XM_003129612	main	GO:0006397	mRNA processing	GO:0005634	nucleus	GO:0004721	phosphoprotein phosphatase activity	---	---	chr9	5285352	5285939	-
15320804	0.027524	1.51829	down	5.90185	5.32376	5.69794	5.11984	5.06012	4.93625	NPFFR2	neuropeptide FF receptor 2	GenBank	Sus scrofa neuropeptide FF receptor 2 mRNA, partial cds.	HQ681285	main	GO:0007218	neuropeptide signaling pathway	GO:0005886 // GO:0015629	plasma membrane // actin cytoskeleton	---	---	---	---	chr8	58127520	58128347	+
15224105	0.0377635	1.51812	up	3.80279	3.78084	3.81121	4.41693	4.73296	4.05181	---	---	ENSEMBL	ncrna:snRNA chromosome:Sscrofa10.2:14:32574084:32574190:1 gene:ENSSSCG00000030105 gene_biotype:snRNA transcript_biotype:snRNA	ENSSSCT00000021067	main	---	---	---	---	---	---	---	---	chr14	30822865	30822971	+
15275176	0.00549482	1.5164	up	7.5924	7.78361	7.49567	8.3127	8.08509	8.27585	MALL	mal, T-cell differentiation protein-like	RefSeq	Sus scrofa mal, T-cell differentiation protein-like (MALL), mRNA.	NM_001243633	main	---	---	---	---	---	---	---	---	chr3	41209306	41213988	-
15308389	0.0333115	1.51466	up	6.59519	6.6919	6.97893	7.16374	7.25241	7.64686	---	---	GenBank	Sus scrofa mRNA, clone:MLN010094E08, expressed in mesenteric lymph nodes.	AK347037	main	---	---	---	---	---	---	---	---	chr7	27028467	27028543	+
15314605	0.0333115	1.51466	up	6.59519	6.6919	6.97893	7.16374	7.25241	7.64686	---	---	GenBank	Sus scrofa mRNA, clone:MLN010094E08, expressed in mesenteric lymph nodes.	AK347037	main	---	---	---	---	---	---	---	---	chr7	26718973	26719049	-
15308201	0.00109829	1.50721	up	4.09874	3.91116	3.97304	4.65881	4.59228	4.50749	LOC100156546	olfactory receptor 12D3-like	RefSeq	PREDICTED: Sus scrofa olfactory receptor 12D3-like (LOC100156546), mRNA.	XM_001929471	main	GO:0007165 // GO:0007186 // GO:0007608 // GO:0050896 // GO:0050911	signal transduction // G-protein coupled receptor signaling pathway // sensory perception of smell // response to stimulus // detection of chemical stimulus involved in sensory perception of smell	GO:0005886 // GO:0016020 // GO:0016021	plasma membrane // membrane // integral to membrane	GO:0004871 // GO:0004930 // GO:0004984	signal transducer activity // G-protein coupled receptor activity // olfactory receptor activity	---	---	chr7	25457905	25458855	+
15226679	0.0373945	1.50355	up	7.34815	7.44813	6.83944	7.75615	7.87116	7.77352	LOC100153166	equilibrative nucleoside transporter 3-like	RefSeq	PREDICTED: Sus scrofa equilibrative nucleoside transporter 3-like (LOC100153166), mRNA.	XM_001925631	main	---	---	---	---	---	---	---	---	chr14	77405063	77447879	+
15281045	0.0109807	1.50289	down	13.4282	13.6655	13.608	12.996	13.1612	12.7813	TXNIP	thioredoxin interacting protein	ENSEMBL	cdna:known chromosome:Sscrofa10.2:4:108991306:108995645:1 gene:ENSSSCG00000006681 gene_biotype:protein_coding transcript_biotype:protein_coding	ENSSSCT00000007319	main	GO:0000122 // GO:0006606 // GO:0006351 // GO:0006355 // GO:0006979 // GO:0007049 // GO:0030216 // GO:0043086 // GO:0048008 // GO:0051782 // GO:0071228 // GO:0051782 // GO:0071228	negative regulation of transcription from RNA polymerase II promoter // protein import into nucleus // transcription, DNA-dependent // regulation of transcription, DNA-dependent // response to oxidative stress // cell cycle // keratinocyte differentiation // negative regulation of catalytic activity // platelet-derived growth factor receptor signaling pathway // negative regulation of cell divisi…	GO:0005737	cytoplasm	GO:0005515 // GO:0004857 // GO:0031625	protein binding // enzyme inhibitor activity // ubiquitin protein ligase binding	---	---	chr4	103433742	103437296	+
15276241	0.0154758	1.50248	up	13.961	13.7634	13.9913	14.3495	14.384	14.7442	UGP2	UDP-glucose pyrophosphorylase 2	RefSeq	Sus scrofa UDP-glucose pyrophosphorylase 2 (UGP2), mRNA.	NM_213980	main	GO:0008152	metabolic process	GO:0005737	cytoplasm	GO:0003983 // GO:0016740 // GO:0016779 // GO:0046872	UTP:glucose-1-phosphate uridylyltransferase activity // transferase activity // nucleotidyltransferase activity // metal ion binding	---	---	chr3	71854811	72157362	-
15271928	0.012332	1.50052	down	11.1626	11.4926	11.3827	10.7731	10.9169	10.5916	---	---	GenBank	Sus scrofa mRNA, clone:THY010017G12, expressed in thymus.	AK351484	main	---	---	---	---	---	---	---	---	chr3	95647554	95648318	+
